# Supplementary material for: Application of Aspergillus niger in Practical Biotechnology of Industrial Recovery of Potato Starch By-Products and Its Flocculation Characteristics
Source: Microorganisms. 2022 Sep 15;10(9):1847. doi: 10.3390/microorganisms10091847 (PMC9505473; doi:10.3390/microorganisms10091847)
Supplement: Supplementary file 1 [file microorganisms-10-01847-s001.zip]

Archive with 1 entries (1 files):
- microorganisms-1925247-supplementary.pdf
